# Supplementary material for: Formulation and Biodegradation of Surface-Supported Biopolymer-Based Microgels Formed via Hard Templating onto Vaterite CaCO3 Crystals
Source: Materials (Basel). 2023 Dec 25;17(1):103. doi: 10.3390/ma17010103 (PMC10779910; doi:10.3390/ma17010103)
Supplement: Supplementary file 1 [file materials-17-00103-s001.zip]

Archive with 1 entries (1 files):
- materials-2764782-supplementary.pdf
